# Supplementary material for: Low Iron Diet Improves Clinical Arthritis in the Mouse Model of Collagen-Induced Arthritis
Source: Cells. 2024 Oct 29;13(21):1792. doi: 10.3390/cells13211792 (PMC11545767; doi:10.3390/cells13211792)
Supplement: Supplementary file 1 [file cells-13-01792-s001.zip]

Archive with 1 entries (1 files):
- cells-3058355-supplementary.pdf
